# Supplementary material for: Differences in the 3’ intergenic region and the V2 protein of two sequence variants of tomato curly stunt virus play an important role in disease pathology in Nicotiana benthamiana
Source: PLoS One. 2023 May 23;18(5):e0286149. doi: 10.1371/journal.pone.0286149 (PMC10205009; doi:10.1371/journal.pone.0286149)
Supplement: S1 Dataset — (XLSX) [file pone.0286149.s017.xlsx]

## Sheet: ULR
Upward leaf roll (ULR)
Trial 1: avg. score	12 dpi	16 dpi	20 dpi	24 dpi	28 dpi	32 dpi	36 dpi
V30	0	0.2	0.36	0.36	0.6	0.2	0.2
V22	0	1.76	2	1.8	0.86	0.1	0.06
V30ΔIR-s	0	0.94	2.1	2.62	2.88	2.76	2.4
V30ΔIR-sr	0	0.1	1.8	1.74	1.58	1.7	1.52
V22ΔIR-s	0	0	0.2	0.26	0.36	0.1	0
V22ΔIR-sr	0	0	0.36	0.56	0.58	0.2	0
V30ΔV2-s	0	0	0	0	0.06	0.06	0.14
V22ΔV2-s	0	1.24	2.28	2.9	2.94	2.8	2.54
V22ΔV2-V27S	0	0.86	2.26	3	2.94	2.26	1.9
V22ΔV2-T58S	0	0	0.56	0.94	1.88	0.5	0.18
V30ΔC6-d	0	0.06	0.4	0.5	0.6	0.26	0.06
V30ΔIR-sl	0	0	0.84	0.54	0.42	0.7	0.24
V22ΔIR-sl	0	0.26	1.16	0.74	1.04	0.4	0
Trial 2: avg. score	12 dpi	16 dpi	20 dpi	24 dpi	28 dpi	32 dpi	36 dpi
V30	0	0.2	0.38	0.46	0.36	0.06	0.12
V22	0.2	1.26	1.8	2.4	1.2	0.2	0.12
V30ΔIR-s	0.06	0.84	2.08	2.22	2.2	2.4	1.86
V30ΔIR-sr	0	0.64	1.7	2.16	1.72	1.84	1.74
V22ΔIR-s	0	0.36	0.84	0.2	0.16	0	0
V22ΔIR-sr	0	0.56	1.46	1.24	0.8	0.1	0
V30ΔV2-s	0	0	0.68	0.38	0.18	0.26	0
V22ΔV2-s	0	0.54	1.04	2.04	3	2.8	1.66
V22ΔV2-V27S	0	0.2	1	1.8	2.88	2.44	1.26
V22ΔV2-T58S	0	0	0.16	0.8	2.14	1.44	0.58
V30ΔC6-d	0	0.1	0.36	0.94	0.62	0	0
V30ΔIR-sl	0	0.1	0.46	1.1	0.88	0.6	0.62
V22ΔIR-sl	0	0.76	1.82	2.04	1.46	0.1	0.16
Trial 3: avg. score	12 dpi	16 dpi	20 dpi	24 dpi	28 dpi	32 dpi	36 dpi
V30	0	0.2	0.9	0.76	0.18	0	0.06
V22	0.12	1	2.4	2.66	1.32	0.7	0.18
V30ΔIR-s	0	0.36	1.6	2.54	2.26	2.22	2.52
V30ΔIR-sr	0	0.16	0.9	2.1	1.84	1.26	1.18
V22ΔIR-s	0	0	0	0	0	0.26	0
V22ΔIR-sr	0	0.16	0.26	0.54	0.24	0.2	0.2
V30ΔV2-s	0	0	0.333333	0.666667	0.333333	0	0
V22ΔV2-s	0	0	1.1	1.6	3	2.74	1.54
V22ΔV2-V27S	0	0	0.76	1.9	2.84	2.74	1.34
V22ΔV2-T58S	0	0	0.34	1.2	2.32	2.24	0.76
V30ΔC6-d	0	0.1	0.42	0.56	0.46	0.24	0.06
V30ΔIR-sl	0	0.1	0.5	1.06	0.4	0.24	0.12
V22ΔIR-sl	0	0.36	0.7	0.76	0.86	0.64	0
x̄ score (Trial 1,2,3)	12 dpi	16 dpi	20 dpi	24 dpi	28 dpi	32 dpi	36 dpi
V30	0	0.2	0.546667	0.526667	0.38	0.0866667	0.126667
V22	0.106667	1.34	2.06667	2.28667	1.12667	0.333333	0.12
V30ΔIR-s	0.02	0.713333	1.92667	2.46	2.44667	2.46	2.26
V30ΔIR-sr	0	0.3	1.46667	2	1.71333	1.6	1.48
V22ΔIR-s	0	0.12	0.346667	0.153333	0.173333	0.12	0
V22ΔIR-sr	0	0.24	0.693333	0.78	0.54	0.166667	0.0666667
V30ΔV2-s	0	0	0.337778	0.348889	0.191111	0.106667	0.0466667
V22ΔV2-s	0	0.593333	1.47333	2.18	2.98	2.78	1.91333
V22ΔV2-V27S	0	0.353333	1.34	2.23333	2.88667	2.48	1.5
V22ΔV2-T58S	0	0	0.353333	0.98	2.11333	1.39333	0.506667
V30ΔC6-d	0	0.0866667	0.393333	0.666667	0.56	0.166667	0.04
V30ΔIR-sl	0	0.0666667	0.6	0.9	0.566667	0.513333	0.326667
V22ΔIR-sl	0	0.46	1.22667	1.18	1.12	0.38	0.0533333
σ (Trial 1,2,3)	12 dpi	16 dpi	20 dpi	24 dpi	28 dpi	32 dpi	36 dpi
V30	0	3.39935e-17	0.306159	0.208167	0.210713	0.102632	0.0702377
V22	0.100664	0.386264	0.305505	0.441059	0.238607	0.321455	0.06
V30ΔIR-s	0.034641	0.310054	0.283078	0.21166	0.376475	0.274955	0.351568
V30ΔIR-sr	0	0.295973	0.493288	0.227156	0.130128	0.302655	0.282135
V22ΔIR-s	0	0.207846	0.438786	0.136137	0.18037	0.131149	0
V22ΔIR-sr	0	0.288444	0.665833	0.398497	0.282135	0.057735	0.11547
V30ΔV2-s	0	0	0.340022	0.33442	0.137005	0.136137	0.080829
V22ΔV2-s	0	0.621718	0.699238	0.661211	0.034641	0.034641	0.546016
V22ΔV2-V27S	0	0.450037	0.805729	0.665833	0.0503322	0.242487	0.348712
V22ΔV2-T58S	0	0	0.200333	0.202978	0.221209	0.870938	0.296873
V30ΔC6-d	0	0.023094	0.0305505	0.238607	0.087178	0.144684	0.034641
V30ΔIR-sl	0	0.057735	0.208806	0.31241	0.271539	0.241937	0.261024
V22ΔIR-sl	0	0.264575	0.562968	0.744849	0.307896	0.270555	0.092376

## Sheet: SV
Swollen veins (SV)
Trial 1: avg. score	12 dpi	16 dpi	20 dpi	24 dpi	28 dpi	32 dpi	36 dpi
V30	0.12	1.06	2.2	2.22	2.18	2.4	2.36
V22	0.24	2.14	2.06	1.86	1.54	1.14	1
V30ΔIR-s	0.18	1.34	2.68	3	3	3	2.94
V30ΔIR-sr	0.06	0.2	2.5	2.9	2.94	3	3
V22ΔIR-s	0	0.46	1.24	1.1	1.1	1.1	1
V22ΔIR-sr	0	0.4	1.24	1.26	1.2	1	1
V30ΔV2-s	0	0.46	1.5	1.86	1.58	1	1
V22ΔV2-s	0	1.44	2.4	3	3	3	2.9
V22ΔV2-V27S	0	1.24	2.5	3	3	2.56	2.8
V22ΔV2-T58S	0	0.1	1.04	1.36	2.14	1.44	1.06
V30ΔC6-d	0.06	0.5	1.66	2.4	2.8	2.9	2.74
V30ΔIR-sl	0.06	0.7	1.7	2.2	2.36	2.4	2.04
V22ΔIR-sl	0.06	0.6	1.5	1.74	1.7	1.26	1
Trial 2: avg. score	12 dpi	16 dpi	20 dpi	24 dpi	28 dpi	32 dpi	36 dpi
V30	0.18	1.62	1.94	2.06	2.06	2.32	2.12
V22	0.46	1.64	2	1.92	1.46	1	1
V30ΔIR-s	0.38	1.5	2.42	3	3	3	2.94
V30ΔIR-sr	0.24	1.4	2.6	3	3	3	3
V22ΔIR-s	0.06	1	1.58	1.5	1.46	1	1
V22ΔIR-sr	0.12	1.26	2	1.46	1.32	1	1
V30ΔV2-s	0.06	0.46	1.78	2.12	1.86	1.9	1.4
V22ΔV2-s	0.06	1.54	1.84	2.34	3	2.84	2.4
V22ΔV2-V27S	0.06	0.76	1.3	2	2.62	2.34	1.68
V22ΔV2-T58S	0	0.2	0.7	1.4	1.66	1.4	1.06
V30ΔC6-d	0	0.56	1.14	2.3	2.9	2.875	2.75
V30ΔIR-sl	0.18	0.66	2.06	2.74	2.72	2.54	2.4
V22ΔIR-sl	0.06	1.26	1.82	1.76	1.36	1	0.94
Trial 3: avg. score	12 dpi	16 dpi	20 dpi	24 dpi	28 dpi	32 dpi	36 dpi
V30	0	0.96	1.8	2.54	2.54	2.4	2.32
V22	0.4	1.1	2.06	2.1	1.32	1	0.9
V30ΔIR-s	0.06	0.46	1.56	2.8	3	2.94	2.88
V30ΔIR-sr	0.12	0.44	1.5	2.6	2.94	2.84	2.66
V22ΔIR-s	0.06	0.56	1.08	1	1.1	1.1	0.9
V22ΔIR-sr	0	0.36	1.12	1.56	1.24	1.2	1
V30ΔV2-s	0.1	0.5	1.66667	2.16667	1.9	1.4	1.23333
V22ΔV2-s	0.06	0.3	1.5	1.7	2.9	2.64	1.94
V22ΔV2-V27S	0.06	0.2	0.94	2.16	2.84	2.26	1.54
V22ΔV2-T58S	0	0.06	0.84	1.44	1.6	1.64	1.2
V30ΔC6-d	0	0.46	1.22	2.7	2.94	2.9	2.72
V30ΔIR-sl	0.12	0.56	1.44	2	2.12	1.9	2.18
V22ΔIR-sl	0	1.1	1.34	1.7	1.9	1.44	1.06
x̄ score (Trial 1,2,3)	12 dpi	16 dpi	20 dpi	24 dpi	28 dpi	32 dpi	36 dpi
V30	0.1	1.21333	1.98	2.27333	2.26	2.37333	2.26667
V22	0.366667	1.62667	2.04	1.96	1.44	1.04667	0.966667
V30ΔIR-s	0.206667	1.1	2.22	2.93333	3	2.98	2.92
V30ΔIR-sr	0.14	0.68	2.2	2.83333	2.96	2.94667	2.88667
V22ΔIR-s	0.04	0.673333	1.3	1.2	1.22	1.06667	0.966667
V22ΔIR-sr	0.04	0.673333	1.45333	1.42667	1.25333	1.06667	1
V30ΔV2-s	0.0533333	0.473333	1.64889	2.04889	1.78	1.43333	1.21111
V22ΔV2-s	0.04	1.09333	1.91333	2.34667	2.96667	2.82667	2.41333
V22ΔV2-V27S	0.04	0.733333	1.58	2.38667	2.82	2.38667	2.00667
V22ΔV2-T58S	0	0.12	0.86	1.4	1.8	1.49333	1.10667
V30ΔC6-d	0.02	0.506667	1.34	2.46667	2.88	2.89167	2.73667
V30ΔIR-sl	0.12	0.64	1.73333	2.31333	2.4	2.28	2.20667
V22ΔIR-sl	0.04	0.986667	1.55333	1.73333	1.65333	1.23333	1
σ (Trial 1,2,3)	12 dpi	16 dpi	20 dpi	24 dpi	28 dpi	32 dpi	36 dpi
V30	0.0916515	0.355715	0.202978	0.244404	0.2498	0.046188	0.128582
V22	0.113725	0.520128	0.034641	0.1249	0.111355	0.080829	0.057735
V30ΔIR-s	0.161658	0.56	0.586174	0.11547	0	0.034641	0.034641
V30ΔIR-sr	0.0916515	0.63498	0.608276	0.208167	0.034641	0.092376	0.196299
V22ΔIR-s	0.034641	0.287286	0.255343	0.264575	0.207846	0.057735	0.057735
V22ΔIR-sr	0.069282	0.508462	0.477214	0.152753	0.061101	0.11547	0
V30ΔV2-s	0.0503322	0.023094	0.140844	0.165238	0.174356	0.450925	0.200924
V22ΔV2-s	0.034641	0.688864	0.454459	0.650026	0.057735	0.18037	0.480139
V22ΔV2-V27S	0.034641	0.520513	0.816823	0.537153	0.190788	0.155349	0.690604
V22ΔV2-T58S	0	0.072111	0.17088	0.04	0.295973	0.128582	0.080829
V30ΔC6-d	0.034641	0.0503322	0.28	0.208167	0.072111	0.0144338	0.0152753
V30ΔIR-sl	0.06	0.072111	0.311341	0.382797	0.301993	0.336452	0.181475
V22ΔIR-sl	0.034641	0.344287	0.244404	0.0305505	0.273008	0.221209	0.06
