# Supplementary material for: Differences in the 3’ intergenic region and the V2 protein of two sequence variants of tomato curly stunt virus play an important role in disease pathology in Nicotiana benthamiana
Source: PLoS One. 2023 May 23;18(5):e0286149. doi: 10.1371/journal.pone.0286149 (PMC10205009; doi:10.1371/journal.pone.0286149)
Supplement: S2 Dataset — (XLSX) [file pone.0286149.s018.xlsx]

## Sheet: qPCR
						Key:
						V2_FP/RP
						GAPDH_FP/RP
qPCR
Trial 1 - 20 dpi	V30	V30	V22	V22	V30ΔIR-s	V30ΔIR-s	V22ΔIR-s	V22ΔIR-s	V30ΔV2-s	V30ΔV2-s	V22ΔV2-s	V22ΔV2-s	V22ΔV2-V27S	V22ΔV2-V27S	V22ΔV2-T58S	V22ΔV2-T58S	V30ΔC6-d	V30ΔC6-d
avg. Ct	11.267	26.693	13.4286	27.3255	11.6319	27.1065	13.9303	27.4083	11.9949	26.3769	11.5545	26.3993	12.2796	26.3094	12.9752	27.0689	11.4133	26.3377
ΔCt	-15.426		-13.8969		-15.4747		-13.4779		-14.382		-14.8448		-14.0298		-14.0936		-14.9244
VFΔ	44024		15253.6		45534.3		11409.3		21350.6		29426.1		16725.4		17482.4		31095.1
logVFΔ	4.64369		4.18337		4.65834		4.05726		4.32941		4.46873		4.22338		4.2426		4.49269
Trial 2 - 20 dpi	V30	V30	V22	V22	V30ΔIR-s	V30ΔIR-s	V22ΔIR-s	V22ΔIR-s	V30ΔV2-s	V30ΔV2-s	V22ΔV2-s	V22ΔV2-s	V22ΔV2-V27S	V22ΔV2-V27S	V22ΔV2-T58S	V22ΔV2-T58S	V30ΔC6-d	V30ΔC6-d
avg. Ct	12.0014	27.3855	14.2332	27.7452	11.9291	27.1065	13.5869	26.9243	12.1715	26.7138	12.3024	26.8822	12.4166	26.7691	13.6699	27.0954	11.5324	26.1659
ΔCt	-15.3841		-13.5121		-15.1773		-13.3374		-14.5423		-14.5798		-14.3526		-13.4255		-14.6334
VFΔ	42762.6		11682.6		37054		10350.3		23860.1		24487.7		20919.6		11002.2		25415.9
logVFΔ	4.63106		4.06754		4.56884		4.01495		4.37767		4.38895		4.32055		4.04148		4.40511
Trial 3 - 20 dpi	V30	V30	V22	V22	V30ΔIR-s	V30ΔIR-s	V22ΔIR-s	V22ΔIR-s	V30ΔV2-s	V30ΔV2-s	V22ΔV2-s	V22ΔV2-s	V22ΔV2-V27S	V22ΔV2-V27S	V22ΔV2-T58S	V22ΔV2-T58S	V30ΔC6-d	V30ΔC6-d
avg. Ct	11.7093	27.0796	13.2166	27.0079	11.3927	27.2258	14.0173	27.0503	12.0986	27.2449	11.7631	26.7258	12.4491	26.5147	13.5215	27.2792	11.1156	26.4939
ΔCt	-15.3703		-13.7913		-15.8331		-13.033		-15.1463		-14.9627		-14.0655		-13.7577		-15.3783
VFΔ	42355.2		14177.7		58377.4		8381.41		36264.9		31932.3		17145.3		13850.8		42593.2
logVFΔ	4.62691		4.1516		4.76624		3.92332		4.55949		4.50423		4.23415		4.14148		4.62934
20 dpi	V30	V22	V30ΔIR-s	V22ΔIR-s	V30ΔV2-s	V22ΔV2-s	V22ΔV2-V27S	V22ΔV2-T58S	V30ΔC6-d
x̄ logVFΔ	4.63389	4.13417	4.66447	3.99851	4.42219	4.45397	4.25936	4.14185	4.50905
σ	0.00873999	0.059851	0.0988476	0.0684685	0.121326	0.0590416	0.0532689	0.100561	0.113008
Trial 1 - 28 dpi	V30	V30	V22	V22	V30ΔIR-s	V30ΔIR-s	V22ΔIR-s	V22ΔIR-s
avg. Ct	13.4469	27.7717	14.726	26.9075	11.7459	27.0669	14.4701	27.334
ΔCt	-14.3248		-12.1814		-15.321		-12.8639
VFΔ	20520.7		4644.81		40933.2		7454.67
logVFΔ	4.31219		3.66697		4.61208		3.87243
Trial 2 - 28 dpi	V30	V30	V22	V22	V30ΔIR-s	V30ΔIR-s	V22ΔIR-s	V22ΔIR-s
avg. Ct	12.9221	27.4895	14.36	26.9216	11.4944	26.6312	14.315	26.5456
ΔCt	-14.5674		-12.5616		-15.1368		-12.2306
VFΔ	24278.3		6045.49		36027.6		4805.96
logVFΔ	4.38522		3.78143		4.55664		3.68178
Trial 3 - 28 dpi	V30	V30	V22	V22	V30ΔIR-s	V30ΔIR-s	V22ΔIR-s	V22ΔIR-s
avg. Ct	12.8239	27.1326	14.8338	27.0916	11.6302	26.8234	14.3521	26.521
ΔCt	-14.3087		-12.2579		-15.1932		-12.1689
VFΔ	20293.1		4897.61		37464.2		4604.7
logVFΔ	4.30735		3.68998		4.57362		3.6632
28 dpi	V30	V22	V30ΔIR-s	V22ΔIR-s
x̄ logVFΔ	4.33492	3.71279	4.58078	3.73914
σ	0.0436269	0.0605452	0.0284051	0.115807
Trial 1 - 36 dpi	V30	V30	V22	V22	V30ΔV2-s	V30ΔV2-s	V22ΔV2-s	V22ΔV2-s	V22ΔV2-V27S	V22ΔV2-V27S	V22ΔV2-T58S	V22ΔV2-T58S	V30ΔC6-d	V30ΔC6-d
avg. Ct	12.6074	26.7837	15.3098	27.2708	13.7184	26.6532	12.4506	26.1451	13.264	26.0651	15.0578	27.0866	13.0342	26.7472
ΔCt	-14.1763		-11.9611		-12.9349		-13.6945		-12.8012		-12.0289		-13.713
VFΔ	18513.4		3986.94		7830.38		13257.4		7137.29		4178.75		13428.6
logVFΔ	4.26749		3.60064		3.89378		4.12246		3.85353		3.62105		4.12803
Trial 2 - 36 dpi	V30	V30	V22	V22	V30ΔV2-s	V30ΔV2-s	V22ΔV2-s	V22ΔV2-s	V22ΔV2-V27S	V22ΔV2-V27S	V22ΔV2-T58S	V22ΔV2-T58S	V30ΔC6-d	V30ΔC6-d
avg. Ct	13.2333	27.0678	15.7142	27.0931	14.6508	26.7894	12.703	26.1445	13.5067	26.3736	15.0141	27.212	13.0207	26.4478
ΔCt	-13.8346		-11.3788		-12.1386		-13.4414		-12.8668		-12.1979		-13.4271
VFΔ	14608.9		2663.02		4509.03		11124.4		7469.73		4698.3		11014.3
logVFΔ	4.16462		3.42537		3.65408		4.04628		3.8733		3.67194		4.04196
Trial 3 - 36 dp	V30	V30	V22	V22	V30ΔV2-s	V30ΔV2-s	V22ΔV2-s	V22ΔV2-s	V22ΔV2-V27S	V22ΔV2-V27S	V22ΔV2-T58S	V22ΔV2-T58S	V30ΔC6-d	V30ΔC6-d
avg. Ct	13.289	27.2349	14.455	26.5373	13.7222	26.7473	13.4873	26.7182	14.1256	26.7804	14.5134	26.623	12.5355	26.4599
ΔCt	-13.946		-12.0823		-13.0251		-13.2309		-12.6548		-12.1096		-13.9243
VFΔ	15781.5		4336.5		8335.75		9614.14		6448.8		4419.4		15547
logVFΔ	4.19815		3.63714		3.92094		3.98291		3.80948		3.64536		4.19165
36 dpi	V30	V22	V30ΔV2-s	V22ΔV2-s	V22ΔV2-V27S	V22ΔV2-T58S	V30ΔC6-d
x̄ logVFΔ	4.21008	3.55438	3.82294	4.05055	3.84544	3.64612	4.12055
σ	0.0524619	0.113207	0.146861	0.0698719	0.0326739	0.0254552	0.0751254
